# Supplementary material for: Energy Storage Application of CaO/Graphite Nanocomposite Powder Obtained from Waste Eggshells and Used Lithium-Ion Batteries as a Sustainable Development Approach
Source: Nanomaterials (Basel). 2024 Jun 30;14(13):1129. doi: 10.3390/nano14131129 (PMC11243355; doi:10.3390/nano14131129)
Supplement: Supplementary file 1 [file nanomaterials-14-01129-s001.zip]

Archive with 1 entries (1 files):
- nanomaterials-3079115-supplementary.pdf
